# Supplementary material for: The β-1,3-Glucanase Degrades Callose at Plasmodesmata to Facilitate the Transport of the Ribonucleoprotein Complex in Pyrus betulaefolia
Source: Int J Mol Sci. 2023 Apr 29;24(9):8051. doi: 10.3390/ijms24098051 (PMC10179145; doi:10.3390/ijms24098051)
Supplement: Supplementary file 1 [file ijms-24-08051-s001.zip]

Archive with 2 entries (2 files):
- ijms-2317900 Table S2.xlsx
- ijms-2317900-supplementary.pdf
