# Supplementary material for: The β-1,3-Glucanase Degrades Callose at Plasmodesmata to Facilitate the Transport of the Ribonucleoprotein Complex in Pyrus betulaefolia
Source: Int J Mol Sci. 2023 Apr 29;24(9):8051. doi: 10.3390/ijms24098051 (PMC10179145; doi:10.3390/ijms24098051)
Supplement: Supplementary file 1 [file ijms-24-08051-s001.zip › ijms-2317900 Table S2.xlsx]

## Sheet: Sheet1
Table S2. The total of 67 proteins were screened in PD by PbANK
Number	Accession	Score	Mass	Matches	Sequences	emPAI	Description	Matched peptides
1	A0A140G514|A0A140G514_9ROSA	3694	52658	142	19	4.84	Ribulose bisphosphate carboxylase large chain (Fragment) OS=Pyrus pashia OX=470525 GN=rbcL PE=3 SV=1	LTYYTPDYETK，VTPQPGVPPEEAGAAVAAESSTGTWTTVWTDGLTSLDR，ALRLEDLR，IPTAYVK，TFQGPPHGIQVER，AVYECLR，GGLDFTKDDENVNSQPFMR，FLFCAEAIYK，AQAETGEIK，GHYLNATAGTCEDMMK，DNGLLLHIHR，AMHAVIDR，NHGMHFR，MSGGDHIHAGTVVGK，EITLGFVDLLR，VALEACVQAR，WSPELAAACEVWK
2	W8VBC1|W8VBC1_PYRPY	866	36462	23	10	2.18	Glyceraldehyde-3-phosphate dehydrogenase (Fragment) OS=Pyrus pyrifolia var. culta OX=332388 PE=2 SV=1	NPEEIPWGETGADFVVESTGVFTDKEK，KVIISAPSK，VIISAPSK，AASFNIIPSSTGAAK，VLPSLNGK，LTGMSFR，VPTVDVSVVDLTVR，LEKPATYEQIK，GILGYTEDDVVSTDFIGDSR，LVSWYDNEWGYSTR
3	G8E012|G8E012_MALDO	58	17445	4	3	1.05	Allergen Mal d 1.06B OS=Malus domestica OX=3750 GN=Mal d 1.06B PE=4 SV=1	VSFGEGSEYNYVK，LVASGSGSIIK，LIENHLVANPDAYN
4	G8DM20|G8DM20_PYRCO	246	9916	6	3	2.46	Non-specific lipid-transfer protein (Fragment) OS=Pyrus communis OX=23211 PE=2 SV=1	GVNPNNAATLPGK，CGVNVPFK，ISTSTNCATVK
5	A0A144KBR5|A0A144KBR5_9ROSA	126	41942	8	3	0.49	Actin OS=Pyrus betulifolia OX=436086 GN=ACT PE=2 SV=1	IWHHTFYNELR，NYELPDGQVITIGAER，EITALAPSSMK
6	Q8W217|Q8W217_PYRCO	196	17855	6	3	1.01	Ubiquitin extension protein OS=Pyrus communis OX=23211 GN=UBI PE=2 SV=1	TLADYNIQK，ESTLHLVLR
7	W8TP69|W8TP69_9ROSA	196	42272	6	3	0.35	Glycerate dehydrogenase-like protein OS=Pyrus x bretschneideri OX=225117 PE=2 SV=1	WINLLIEQDCR，GQTVGVIGAGR，MMVEGFK
8	K9URQ0|K9URQ0_PYRPY	178	35876	3	2	0.26	Peroxidase OS=Pyrus pyrifolia OX=3767 GN=POD1 PE=2 SV=1	FQQTFVTVPGTLR，GLFTSDQVLFTDSR
9	G3FZ80|G3FZ80_MALDO	152	35172	8	6	1.05	Sorbitol-6-phosphate dehydrogenase 1 OS=Malus domestica OX=3750 PE=4 SV=1	EVILNAIK，REELFITTK，TVSLGLVR，SIGLSNYDLFLTR，HGVLPTAHTPLGGAAANK，SVAQICLR
10	A0A075BFW6|A0A075BFW6_PYRPY	54	35226	5	4	0.61	NADP-dependent sorbitol-6-phosphate dehydrogenase OS=Pyrus pyrifolia OX=3767 GN=S6PDH PE=2 SV=1	REELFITTK，TVSLGLVR，HGVLPTAHTPLGGAAANK，TVAQICLR
11	Q00MX5|Q00MX5_MALDO	129	26576	3	2	0.37	Pathogenesis-related protein 5 OS=Malus domestica OX=3750 PE=2 SV=1	ASQSVDAPSPWSGR，SACLAFGDSK
12	A0A1L3GTQ2|A0A1L3GTQ2_MALDO	92	17160	4	2	0.62	Thaumatin-like protein (Fragment) OS=Malus domestica OX=3750 GN=Mal d 2 PE=2 SV=1	SVDAPSPWSGR，SACLAFGDSK
13	Q5CCU3|Q5CCU3_PYRCO	114	68999	4	3	0.2	Vacuolar H+-ATPase catalytic subunit OS=Pyrus communis OX=23211 GN=PcVHA-A2 PE=2 SV=1	ISGDVYIPR，LAEMPADSGYPAYLAAR，LGDLFYR
14	Q9FRX3|Q9FRX3_PYRPY	91	93363	4	4	0.2	Sucrose synthase OS=Pyrus pyrifolia OX=3767 GN=PypSUS1 PE=2 SV=1	SSSIGNGVQFLNR，QGLDFTPR，ILIVTR，WISSQTNR
15	A0A1P7ZRW1|A0A1P7ZRW1_9ROSA	82	54880	2	2	0.17	BADH OS=Pyrus ussuriensis OX=309349 PE=2 SV=1	VSFTGSTEVGR，DLNVANTVSR
16	Q6V8U9|Q6V8U9_MALDO	78	6012	2	1	0.94	Translation initiation factor eIF-4A (Fragment) OS=Malus domestica OX=3750 PE=2 SV=1	VLITTDLLAR
17	Q76HY4|Q76HY4_MALDO	77	15882	1	1	0.3	Histone 1 (Fragment) OS=Malus domestica OX=3750 GN=Md-H1 PE=2 SV=1	TGSSQYAITK
18	G3BMW4|G3BMW4_PYRPY	66	98492	5	4	0.19	Aconitate hydratase OS=Pyrus pyrifolia OX=3767 PE=2 SV=1	LPYSIR，ILLESAIR，QVEIPFKPAR，TSLAPGSGVVTK
19	G8XNW7|G8XNW7_MALDO	65	76072	1	1	0.06	Acyl-coenzyme A oxidase OS=Malus domestica OX=3750 PE=2 SV=1	YGYLSTDNVAAVR
20	Q9LLL5|Q9LLL5_PYRPY	64	11028	1	1	0.45	Carbonic anhydrase isoform 1 OS=Pyrus pyrifolia OX=3767 GN=CA1 PE=2 SV=1	EAVNVSIGNLLSYPFVR
21	A0A0C5AX14|A0A0C5AX14_9ROSA	61	29492	2	1	0.15	Ferritin OS=Pyrus x bretschneideri OX=225117 GN=fer1 PE=2 SV=1	IADYVTQLR
22	A0A2H4H6T1|A0A2H4H6T1_MALDO	59	38763	2	1	0.11	Phosphate transporter OS=Malus domestica OX=3750 GN=PHT3-1 PE=2 SV=1	VQTQPGFAR
23	B6SG31|B6SG31_PYRCO	56	18990	4	1	0.25	Nucleotide binding site leucine-rich repeat disease resistance protein (Fragment) OS=Pyrus communis OX=23211 PE=4 SV=1	YIELAR
24	A0A1C7A0M2|A0A1C7A0M2_MALDO	49	23979	3	2	0.42	Phi class glutathione S-transferase OS=Malus domestica OX=3750 GN=GSTF3 PE=2 SV=1	AITQYIAHEYADK，GTPLVIR
25	B8K204|B8K204_MALDO	49	41610	2	2	0.22	Enoyl-ACP reductase OS=Malus domestica OX=3750 PE=2 SV=1	IIPGYGGGMSSAK，VNTISAGPLR
26	I7EUD1|I7EUD1_PYRPY	28	37551	1	1	0.12	Beta-1,3-glucanase OS=Pyrus pyrifolia OX=3767 GN=Glu PE=2 SV=1	IYEPNEATLQALR
27	K9JDW6|K9JDW6_PYRPY	46	9095	2	1	0.56	Defensin 1 OS=Pyrus pyrifolia OX=3767 GN=DFN1 PE=2 SV=1	SNCASVCQTEGFPGGHCR
28	A0A0H4SPM2|A0A0H4SPM2_MALDO	40	37088	3	2	0.25	Pgip protein OS=Malus domestica OX=3750 GN=pgip PE=2 SV=1	LCGQIPVGGK，LQSFDEYSYFHN
29	A0A1S6KL74|A0A1S6KL74_CYDOB	40	25298	2	2	0.39	30S ribosomal protein S3, chloroplastic OS=Cydonia oblonga OX=36610 GN=rps3 PE=3 SV=1	ISSNVEGIAR，VPLQTIR
30	O64459|UGPA_PYRPY	40	51984	2	2	0.18	UTP--glucose-1-phosphate uridylyltransferase OS=Pyrus pyrifolia OX=3767 PE=2 SV=1	LDLLLSQGK，GGTLISYEGR
31	C0IRH7|C0IRH7_MALDO	38	34142	1	1	0.13	Xyloglucan endotransglucosylase/hydrolase OS=Malus domestica OX=3750 PE=2 SV=1	SRYPVAPPECTAGF
32	D6P745|D6P745_9ROSA	37	67767	2	1	0.06	Polyphenol oxidase 6 OS=Pyrus x bretschneideri OX=225117 PE=2 SV=1	AKPDGLGLQDQSSAAK
33	Q4VPI3|Q4VPI3_MALDO	35	17559	2	2	0.61	Major allergen Mal d 1.03E OS=Malus domestica OX=3750 GN=Mal d 1.03E PE=3 SV=1	KINFGEGSTYSYVK，LVASGSGSVIK
34	K4HVS9|K4HVS9_MALDO	35	41476	1	1	0.11	Fructokinase OS=Malus domestica OX=3750 GN=FK PE=2 SV=1	AAGGAPANVAVGIAR
35	Q0ZNW5|Q0ZNW5_MALDO	35	23619	1	1	0.19	Dehydroascorbate reductase OS=Malus domestica OX=3750 GN=DHAR PE=2 SV=1	TPPEFASVGSK
36	Q6V8M6|Q6V8M6_MALDO	34	21290	2	2	0.48	GTP-binding nuclear protein (Fragment) OS=Malus domestica OX=3750 PE=2 SV=1	KKNLQYYEISAK，NLQYYEISAK
37	D9ZJE6|D9ZJE6_MALDO	33	33968	1	1	0.13	WHY domain class transcription factor OS=Malus domestica OX=3750 GN=WHY2 PE=2 SV=1	ITIPLEK
38	A0A0M4M766|A0A0M4M766_9ROSA	33	110588	2	2	0.08	PEPC OS=Pyrus x bretschneideri OX=225117 GN=PEPC PE=2 SV=1	VILGDVR，HLEIGSYR
39	K4HUT0|K4HUT0_MALDO	32	65119	3	2	0.14	Cell wall invertase OS=Malus domestica OX=3750 GN=CWI PE=2 SV=1	DPTTAWLGPDKR，LPSTVLK
40	Q0WXS0|Q0WXS0_PYRPY	26	18530	2	2	0.57	Cell wall acid invertase (Fragment) OS=Pyrus pyrifolia var. culta OX=332388 GN=PsCW-AIV PE=2 SV=1	VPQNPLMAPTQANR，DPTTAWLGPDKR
41	I1U4K4|I1U4K4_MALDO	32	67853	3	3	0.21	Polyphenol oxidase IIb OS=Malus domestica OX=3750 GN=PPOIIb PE=4 SV=1	TRPAAHLVTDEYLAK，IDENLAIMYR，TPDLFFGHEYR
42	A0A142LXC0|A0A142LXC0_9ROSA	30	41948	2	2	0.22	Alcohol dehydrogenase OS=Pyrus ussuriensis OX=309349 GN=ADH5 PE=2 SV=1	GQQPLFPR，FGVNEFVNPK
43	A0A0S2A456|A0A0S2A456_9ROSA	30	50923	2	2	0.18	Aspartate aminotransferase OS=Pyrus x bretschneideri OX=225117 PE=2 SV=1	LNLGVGAYR，IGAINVVCASSDAATR
44	A0A1B1PJB0|A0A1B1PJB0_PYRCO	29	43420	1	1	0.1	Biphenyl synthase 2 OS=Pyrus communis OX=23211 GN=BIS2 PE=2 SV=1	LLGLNPSVTR
45	J7GUG4|J7GUG4_MALDO	28	51115	2	2	0.18	Mannose-binding protein 2 OS=Malus domestica OX=3750 GN=MBP2 PE=2 SV=1	GMCVGCPSPK，GLLGWSK
46	Q6A4W8|Q6A4W8_MALDO	26	18690	1	1	0.25	Glutathione peroxidase OS=Malus domestica OX=3750 PE=2 SV=1	YAPTTSPLSIEK
47	A0A0E3T3B5|A0A0E3T3B5_MALDO	26	55368	1	1	0.08	Aminoaldehyde dehydrogenase 2 OS=Malus domestica OX=3750 GN=AMADH2 PE=2 SV=1	LGPVVSGGQYEK
48	A0ZNJ6|A0ZNJ6_PYRCO	24	74548	1	1	0.06	Alpha-Arabinosidase1 OS=Pyrus communis OX=23211 GN=PcAb1 PE=2 SV=1	AFVSEYAVTGK
49	A0A1S6KL45|A0A1S6KL45_CYDOB	24	4421	1	1	1.41	Cytochrome b559 subunit beta OS=Cydonia oblonga OX=36610 GN=psbF PE=3 SV=1	TYPIFTVR
50	Q9LLJ3|Q9LLJ3_PYRPY	23	7958	1	1	0.66	Cysteine synthase (Fragment) OS=Pyrus pyrifolia OX=3767 GN=CysS PE=2 SV=1	LILTMPASMSLER
51	A0A0B5GHF0|A0A0B5GHF0_9ROSA	23	33492	1	1	0.13	Spermidine synthase OS=Pyrus x bretschneideri OX=225117 GN=SPDS PE=2 SV=1	VLVIGGGDGGVLR
52	A0A0A0V9V9|A0A0A0V9V9_9ROSA	22	23453	1	1	0.2	NADH-ubiquinone oxidoreductase chain 6 OS=Pyrus x bretschneideri OX=225117 GN=ND6 PE=3 SV=1	YTVYAGK
53	Q9ZS53|Q9ZS53_MALDO	22	60927	1	1	0.07	Apgm protein OS=Malus domestica OX=3750 GN=apgm PE=2 SV=1	LVDAALASGK
54	F5A402|F5A402_MALBA	22	19476	1	1	0.24	NBS-LRR-like protein (Fragment) OS=Malus baccata OX=106549 PE=4 SV=1	IIIITR
55	W6JMV3|W6JMV3_PYRPY	21	16472	1	1	0.29	Ascorbate peroxidase (Fragment) OS=Pyrus pyrifolia OX=3767 PE=2 SV=1	AGVVAVEITGGPDVPFHPGR
56	C0LQ98|C0LQ98_MALDO	20	46997	2	1	0.09	Monodehydroascorbate reductase OS=Malus domestica OX=3750 PE=2 SV=1	EAVAPYERPALSK
57	J7MFY1|J7MFY1_MALDO	20	73793	2	1	0.06	MatR protein OS=Malus domestica OX=3750 GN=matR PE=4 SV=1	MKEAIR
58	D9ZJ09|D9ZJ09_MALDO	19	26812	1	1	0.17	HD domain class transcription factor OS=Malus domestica OX=3750 GN=HD16 PE=2 SV=1	KVQLAR
59	G5CBT7|G5CBT7_MALDO	18	110141	1	1	0.04	Receptor-like protein (Fragment) OS=Malus domestica OX=3750 PE=4 SV=1	LSGTIPR
60	A0A2L0V4B4|A0A2L0V4B4_MALDO	18	28127	1	1	0.16	SFBB14 (Fragment) OS=Malus domestica OX=3750 PE=4 SV=1	FYDLLLYK
61	C6FJX1|C6FJX1_MALDO	17	9047	1	1	0.56	RNA polymerase B (Fragment) OS=Malus domestica OX=3750 GN=rpoB PE=4 SV=1	KGQILADGAAT
62	Q5BLY0|Q5BLY0_MALDO	16	47621	1	1	0.09	Alpha-amylase OS=Malus domestica OX=3750 GN=AMY9 PE=3 SV=1	QDIHSR
63	A0A170RBV2|A0A170RBV2_9VIRU	16	244198	2	1	0.02	241k polyprotein OS=Apple stem grooving virus OX=28347 PE=4 SV=1	MFISPR
64	A0A172QE43|A0A172QE43_MALDO	16	70973	1	1	0.06	Phytochrome-interacting factor OS=Malus domestica OX=3750 GN=PIF1 PE=2 SV=1	IVLEADISR
65	A0A023IRP7|A0A023IRP7_MALDO	15	66495	1	1	0.07	Malic enzyme OS=Malus domestica OX=3750 GN=NAD-ME1 PE=2 SV=1	FMVDLK
66	D9ZJ80|D9ZJ80_MALDO	14	33840	1	1	0.13	MYBR domain class transcription factor OS=Malus domestica OX=3750 GN=MYBR19 PE=2 SV=1	DSKHPISR
67	Q8W227|Q8W227_PYRCO	14	16576	1	1	0.29	Putative desiccation protectant protein OS=Pyrus communis OX=23211 GN=LEA14 PE=2 SV=1	EIASGTIPDPGSLK
